# Supplementary material for: Gut bacterial communities of diarrheic patients with indications of Clostridioides difficile infection
Source: Sci Data. 2017 Oct 17;4:170152. doi: 10.1038/sdata.2017.152 (PMC5644368; doi:10.1038/sdata.2017.152)
Supplement: Supplementary file 1 [file sdata2017152-isa1.zip]

Archive with 3 entries (3 files):
- i_Investigation.txt
- s_study_Daniel.txt
- a_assay_Daniel.txt
