# Supplementary material for: Gut bacterial communities of diarrheic patients with indications of Clostridioides difficile infection
Source: Sci Data. 2017 Oct 17;4:170152. doi: 10.1038/sdata.2017.152 (PMC5644368; doi:10.1038/sdata.2017.152)
Supplement: Supplementary file 1 [file sdata2017152-isa1.zip › i_Investigation.txt]

# Investigation File generated for Scientific Data with Investigation File Authoring Tool version 0.1.0 on 13/09/2017 - This metadata file is CC0
ONTOLOGY SOURCE REFERENCE
Term Source Name	NCBITAXON	PATO	UO	BTO	OBI	NCIT	SO	ERO
Term Source File	http://data.bioontology.org/ontologies/NCBITAXON	http://data.bioontology.org/ontologies/PATO	http://data.bioontology.org/ontologies/UO	http://data.bioontology.org/ontologies/BTO	http://data.bioontology.org/ontologies/OBI	http://data.bioontology.org/ontologies/NCIT	http://data.bioontology.org/ontologies/SO	http://data.bioontology.org/ontologies/ERO
Term Source Version	2016AB	unknown	unknown	unknown	2014-08-18	17.06d	unknown	2013-08-02
Term Source Description	National Center for Biotechnology Information (NCBI) Organismal Classification	Phenotypic Quality Ontology	Units of Measurement Ontology	BRENDA Tissue and Enzyme Source Ontology	Ontology for Biomedical Investigations	National Cancer Institute Thesaurus	Sequence Types and Features Ontology	Eagle-I Research Resource Ontology
INVESTIGATION
Investigation Identifier
Investigation Title
Investigation Description
Investigation Submission Date
Investigation Public Release Date
INVESTIGATION PUBLICATIONS
Investigation PubMed ID
Investigation Publication DOI
Investigation Publication Author List
Investigation Publication Title
Investigation Publication Status
Investigation Publication Status Term Accession Number
Investigation Publication Status Term Source REF
INVESTIGATION CONTACTS
Investigation Person Last Name
Investigation Person Mid Initials
Investigation Person First Name
Investigation Person Address
Investigation Person Phone
Investigation Person Fax
Investigation Person Email
Investigation Person Affiliation
Investigation Person Roles
Investigation Person Roles Term Accession Number
Investigation Person Roles Term Source REF
STUDY
Study Identifier	10.1038/sdata.2017.152
Study Title	Gut bacterial communities of diarrheic patients with indications of Clostridioides difficile infection
Study Submission Date	20/12/2016
Study Public Release Date	17/10/2017
Study Description	http://www.nature.com/articles/sdata2017152#abstract
Study File Name	s_study_Daniel.txt
Comment[Subject Keywords]	///;///;//;///;///
Comment[Manuscript Licence]	CC BY-4.0
Comment[Experimental Metadata Licence]	CC0
Comment[Supplementary Information File Name]	
Comment[Supplementary Information File Type]	x-zip-compressed
Comment[Supplementary Information File URL]	http://www.nature.com/articles/sdata2017152#supplementary-information
Comment[Data Repository]	NCBI Sequence Read Archive;figshare
Comment[Data Record Accession]	SRP093596;doi:10.6084/m9.figshare.c.3877591
Comment[Data Record URI]	https://www.ncbi.nlm.nih.gov/sra/?term=SRP093596;https://doi.org/10.6084/m9.figshare.c.3877591
STUDY DESIGN DESCRIPTORS
Study Design Type	observation design	disease state design
Study Design Type Term Accession Number	OBI:0300311	OBI:0001293
Study Design Type Term Source REF	OBI	OBI
STUDY PUBLICATIONS
Study PubMed ID
Study Publication DOI
Study Publication Author List
Study Publication Title
Study Publication Status
Study Publication Status Term Accession Number
Study Publication Status Term Source REF
STUDY FACTORS
Study Factor Name	country	diarrhea
Study Factor Type	National Origin	Sign or Symptom
Study Factor Type Term Accession Number	NCIT:C28407	NCIT:C100104
Study Factor Type Term Source REF	NCIT	NCIT
STUDY ASSAYS
Study Assay Measurement Type	rRNA_16S
Study Assay Measurement Type Term Accession Number	SO:0001000
Study Assay Measurement Type Term Source REF	SO
Study Assay Technology Type	DNA sequencing
Study Assay Technology Type Term Accession Number	OBI:0000626
Study Assay Technology Type Term Source REF	ERO
Study Assay Technology Platform	Illumina MiSeq
Study Assay File Name	a_assay_Daniel.txt
STUDY PROTOCOLS
Study Protocol Name	Stool sample preparation and processing	Nucleic acid extraction and amplification of 16S rRNA genes	16S rRNA gene sequence processing and analyses
Study Protocol Type	sample preparation for sequencing assay	DNA sequencing	data analysis
Study Protocol Type Term Accession Number	OBI:0001902	OBI:0000626	ERO:0001309
Study Protocol Type Term Source REF	OBI	ERO	ERO
Study Protocol Description			
Study Protocol URI	""	""	""
Study Protocol Version			
Study Protocol Parameters Name	""	instrument	""
Study Protocol Parameters Name Term Accession Number	""	""	""
Study Protocol Parameters Name Term Source REF	""	""	""
Study Protocol Components Name	""	""	""
Study Protocol Components Type	""	""	""
Study Protocol Components Type Term Accession Number	""	""	""
Study Protocol Components Type Term Source REF	""	""	""
STUDY CONTACTS
Study Person Last Name	Schneider	Thürmer	Gollnow	Lugert	Gunka	Groß	Daniel
Study Person First Name	Dominik	Andrea	Kathleen	Raimond	Katrin	Uwe	Rolf
Study Person Mid Initials							
Study Person Email	""	""	""	""	""	""	rdaniel@gwdg.de
Study Person Phone							
Study Person Fax							
Study Person Address							
Study Person Affiliation	Genomic and Applied Microbiology and Göttingen Genomics Laboratory, Institute of Microbiology and Genetics, Georg-August-University of Göttingen, 37077 Göttingen, Germany	Genomic and Applied Microbiology and Göttingen Genomics Laboratory, Institute of Microbiology and Genetics, Georg-August-University of Göttingen, 37077 Göttingen, Germany	Genomic and Applied Microbiology and Göttingen Genomics Laboratory, Institute of Microbiology and Genetics, Georg-August-University of Göttingen, 37077 Göttingen, Germany	Institute of Medical Microbiology, University Medical Center Göttingen, 37075 Göttingen, Germany	Institute of Medical Microbiology, University Medical Center Göttingen, 37075 Göttingen, Germany	Institute of Medical Microbiology, University Medical Center Göttingen, 37075 Göttingen, Germany	Genomic and Applied Microbiology and Göttingen Genomics Laboratory, Institute of Microbiology and Genetics, Georg-August-University of Göttingen, 37077 Göttingen, Germany
Study Person Roles							
Study Person Roles Term Accession Number							
Study Person Roles Term Source REF							
Comment[Study Person ORCID]	0000-0002-1134-5026						0000-0002-8646-7925
Comment[Funder]							
Comment[FundRef ID]							
Comment[Funder Term Source REF]							
Comment[Grant Identifier]							
