# Supplementary material for: Gut bacterial communities of diarrheic patients with indications of Clostridioides difficile infection
Source: Sci Data. 2017 Oct 17;4:170152. doi: 10.1038/sdata.2017.152 (PMC5644368; doi:10.1038/sdata.2017.152)
Supplement: Supplementary file 1 [file sdata2017152-isa1.zip › s_study_Daniel.txt]

Source Name	Characteristics[organism]	Term Source REF	Term Accession Number	Characteristics[sex]	Term Source REF	Term Accession Number	Characteristics[age]	Unit	Term Source REF	Term Accession Number	Characteristics[organism part]	Term Source REF	Term Accession Number	Comment[concomitant diseases]	Comment[antibiotics last three months]	Protocol REF	Sample Name	Factor Value[country]	Factor Value[diarrhea]
University Medical Center Gottingen patient	Homo sapiens	NCBITAXON	NCBITaxon:9606	male	PATO	PATO:0000384	75	year	UO	UO:0000036	feces	BTO	BTO:0000440		yes	Stool sample preparation and processing	patient_001	Germany	yes
University Medical Center Gottingen patient	Homo sapiens	NCBITAXON	NCBITaxon:9606	female	PATO	PATO:0000383	79	year	UO	UO:0000036	feces	BTO	BTO:0000440		no	Stool sample preparation and processing	patient_002	Germany	yes
University Medical Center Gottingen patient	Homo sapiens	NCBITAXON	NCBITaxon:9606	male	PATO	PATO:0000384	87	year	UO	UO:0000036	feces	BTO	BTO:0000440		yes	Stool sample preparation and processing	patient_003	Germany	yes
University Medical Center Gottingen patient	Homo sapiens	NCBITAXON	NCBITaxon:9606	female	PATO	PATO:0000383	93	year	UO	UO:0000036	feces	BTO	BTO:0000440		yes	Stool sample preparation and processing	patient_004	Germany	yes
University Medical Center Gottingen patient	Homo sapiens	NCBITAXON	NCBITaxon:9606	male	PATO	PATO:0000384	75	year	UO	UO:0000036	feces	BTO	BTO:0000440		yes	Stool sample preparation and processing	patient_005	Germany	yes
University Medical Center Gottingen patient	Homo sapiens	NCBITAXON	NCBITaxon:9606	female	PATO	PATO:0000383	62	year	UO	UO:0000036	feces	BTO	BTO:0000440		no	Stool sample preparation and processing	patient_006	Germany	no
University Medical Center Gottingen patient	Homo sapiens	NCBITAXON	NCBITaxon:9606	male	PATO	PATO:0000384	49	year	UO	UO:0000036	feces	BTO	BTO:0000440		yes	Stool sample preparation and processing	patient_007	Germany	no
University Medical Center Gottingen patient	Homo sapiens	NCBITAXON	NCBITaxon:9606	male	PATO	PATO:0000384	69	year	UO	UO:0000036	feces	BTO	BTO:0000440		no	Stool sample preparation and processing	patient_008	Germany	yes
University Medical Center Gottingen patient	Homo sapiens	NCBITAXON	NCBITaxon:9606	male	PATO	PATO:0000384	77	year	UO	UO:0000036	feces	BTO	BTO:0000440		yes	Stool sample preparation and processing	patient_009	Germany	yes
University Medical Center Gottingen patient	Homo sapiens	NCBITAXON	NCBITaxon:9606	female	PATO	PATO:0000383	63	year	UO	UO:0000036	feces	BTO	BTO:0000440		no	Stool sample preparation and processing	patient_010	Germany	yes
University Medical Center Gottingen patient	Homo sapiens	NCBITAXON	NCBITaxon:9606	female	PATO	PATO:0000383	64	year	UO	UO:0000036	feces	BTO	BTO:0000440		no	Stool sample preparation and processing	patient_011	Germany	yes
University Medical Center Gottingen patient	Homo sapiens	NCBITAXON	NCBITaxon:9606	female	PATO	PATO:0000383	75	year	UO	UO:0000036	feces	BTO	BTO:0000440		no	Stool sample preparation and processing	patient_012	Germany	no
University Medical Center Gottingen patient	Homo sapiens	NCBITAXON	NCBITaxon:9606	female	PATO	PATO:0000383	75	year	UO	UO:0000036	feces	BTO	BTO:0000440		no	Stool sample preparation and processing	patient_013	Germany	no
University Medical Center Gottingen patient	Homo sapiens	NCBITAXON	NCBITaxon:9606	female	PATO	PATO:0000383	65	year	UO	UO:0000036	feces	BTO	BTO:0000440		no	Stool sample preparation and processing	patient_014	Germany	no
University Medical Center Gottingen patient	Homo sapiens	NCBITAXON	NCBITaxon:9606	male	PATO	PATO:0000384	71	year	UO	UO:0000036	feces	BTO	BTO:0000440		yes	Stool sample preparation and processing	patient_015	Germany	no
University Medical Center Gottingen patient	Homo sapiens	NCBITAXON	NCBITaxon:9606	male	PATO	PATO:0000384	79	year	UO	UO:0000036	feces	BTO	BTO:0000440		no	Stool sample preparation and processing	patient_016	Germany	no
University Medical Center Gottingen patient	Homo sapiens	NCBITAXON	NCBITaxon:9606	male	PATO	PATO:0000384	56	year	UO	UO:0000036	feces	BTO	BTO:0000440		no	Stool sample preparation and processing	patient_017	Germany	no
University Medical Center Gottingen patient	Homo sapiens	NCBITAXON	NCBITaxon:9606	male	PATO	PATO:0000384	77	year	UO	UO:0000036	feces	BTO	BTO:0000440	noro virus	yes	Stool sample preparation and processing	patient_018	Germany	yes
University Medical Center Gottingen patient	Homo sapiens	NCBITAXON	NCBITaxon:9606	female	PATO	PATO:0000383	31	year	UO	UO:0000036	feces	BTO	BTO:0000440		no	Stool sample preparation and processing	patient_019	Germany	no
University Medical Center Gottingen patient	Homo sapiens	NCBITAXON	NCBITaxon:9606	male	PATO	PATO:0000384	57	year	UO	UO:0000036	feces	BTO	BTO:0000440	noro virus	yes	Stool sample preparation and processing	patient_020	Germany	yes
University Medical Center Gottingen patient	Homo sapiens	NCBITAXON	NCBITaxon:9606	male	PATO	PATO:0000384	85	year	UO	UO:0000036	feces	BTO	BTO:0000440		yes	Stool sample preparation and processing	patient_021	Germany	yes
University Medical Center Gottingen patient	Homo sapiens	NCBITAXON	NCBITaxon:9606	male	PATO	PATO:0000384	84	year	UO	UO:0000036	feces	BTO	BTO:0000440		yes	Stool sample preparation and processing	patient_022	Germany	no
University Medical Center Gottingen patient	Homo sapiens	NCBITAXON	NCBITaxon:9606	male	PATO	PATO:0000384	57	year	UO	UO:0000036	feces	BTO	BTO:0000440	noro virus	yes	Stool sample preparation and processing	patient_023	Germany	yes
University Medical Center Gottingen patient	Homo sapiens	NCBITAXON	NCBITaxon:9606	male	PATO	PATO:0000384	80	year	UO	UO:0000036	feces	BTO	BTO:0000440	noro virus	yes	Stool sample preparation and processing	patient_024	Germany	yes
University Medical Center Gottingen patient	Homo sapiens	NCBITAXON	NCBITaxon:9606	male	PATO	PATO:0000384	59	year	UO	UO:0000036	feces	BTO	BTO:0000440		yes	Stool sample preparation and processing	patient_025	Germany	yes
University Medical Center Gottingen patient	Homo sapiens	NCBITAXON	NCBITaxon:9606	male	PATO	PATO:0000384	82	year	UO	UO:0000036	feces	BTO	BTO:0000440		yes	Stool sample preparation and processing	patient_026	Germany	yes
University Medical Center Gottingen patient	Homo sapiens	NCBITAXON	NCBITaxon:9606	female	PATO	PATO:0000383	81	year	UO	UO:0000036	feces	BTO	BTO:0000440			Stool sample preparation and processing	patient_027	Germany	no
University Medical Center Gottingen patient	Homo sapiens	NCBITAXON	NCBITaxon:9606	female	PATO	PATO:0000383	72	year	UO	UO:0000036	feces	BTO	BTO:0000440		yes	Stool sample preparation and processing	patient_028	Germany	yes
University Medical Center Gottingen patient	Homo sapiens	NCBITAXON	NCBITaxon:9606	male	PATO	PATO:0000384	91	year	UO	UO:0000036	feces	BTO	BTO:0000440		yes	Stool sample preparation and processing	patient_029	Germany	yes
University Medical Center Gottingen patient	Homo sapiens	NCBITAXON	NCBITaxon:9606	female	PATO	PATO:0000383	84	year	UO	UO:0000036	feces	BTO	BTO:0000440		yes	Stool sample preparation and processing	patient_030	Germany	yes
University Medical Center Gottingen patient	Homo sapiens	NCBITAXON	NCBITaxon:9606	female	PATO	PATO:0000383	85	year	UO	UO:0000036	feces	BTO	BTO:0000440	noro virus	yes	Stool sample preparation and processing	patient_031	Germany	yes
University Medical Center Gottingen patient	Homo sapiens	NCBITAXON	NCBITaxon:9606	female	PATO	PATO:0000383	70	year	UO	UO:0000036	feces	BTO	BTO:0000440		yes	Stool sample preparation and processing	patient_032	Germany	yes
University Medical Center Gottingen patient	Homo sapiens	NCBITAXON	NCBITaxon:9606	male	PATO	PATO:0000384	73	year	UO	UO:0000036	feces	BTO	BTO:0000440		yes	Stool sample preparation and processing	patient_033	Germany	yes
University Medical Center Gottingen patient	Homo sapiens	NCBITAXON	NCBITaxon:9606	male	PATO	PATO:0000384	45	year	UO	UO:0000036	feces	BTO	BTO:0000440		Amoxicillin	Stool sample preparation and processing	patient_034	Ghana	no
University Medical Center Gottingen patient	Homo sapiens	NCBITAXON	NCBITaxon:9606	male	PATO	PATO:0000384	47	year	UO	UO:0000036	feces	BTO	BTO:0000440	suspected cholera	no	Stool sample preparation and processing	patient_035	Ghana	yes
University Medical Center Gottingen patient	Homo sapiens	NCBITAXON	NCBITaxon:9606	male	PATO	PATO:0000384	9	year	UO	UO:0000036	feces	BTO	BTO:0000440	acute abdomen (suspected typhoid)	no	Stool sample preparation and processing	patient_036	Ghana	no
University Medical Center Gottingen patient	Homo sapiens	NCBITAXON	NCBITaxon:9606	female	PATO	PATO:0000383	1.17	year	UO	UO:0000036	feces	BTO	BTO:0000440	ETEC/LT	Cloxacillin	Stool sample preparation and processing	patient_037	Ghana	no
University Medical Center Gottingen patient	Homo sapiens	NCBITAXON	NCBITaxon:9606	female	PATO	PATO:0000383	2	year	UO	UO:0000036	feces	BTO	BTO:0000440	ETEC/LT	Amoxicillin	Stool sample preparation and processing	patient_038	Ghana	no
University Medical Center Gottingen patient	Homo sapiens	NCBITAXON	NCBITaxon:9606	male	PATO	PATO:0000384	72	year	UO	UO:0000036	feces	BTO	BTO:0000440		no	Stool sample preparation and processing	patient_039	Ghana	no
University Medical Center Gottingen patient	Homo sapiens	NCBITAXON	NCBITaxon:9606	female	PATO	PATO:0000383	30	year	UO	UO:0000036	feces	BTO	BTO:0000440	acute abdomen	no	Stool sample preparation and processing	patient_040	Ghana	no
University Medical Center Gottingen patient	Homo sapiens	NCBITAXON	NCBITaxon:9606	male	PATO	PATO:0000384	1.17	year	UO	UO:0000036	feces	BTO	BTO:0000440	malaria; rota virus; ETEC/LT	no	Stool sample preparation and processing	patient_041	Ghana	yes
University Medical Center Gottingen patient	Homo sapiens	NCBITAXON	NCBITaxon:9606	female	PATO	PATO:0000383	24	year	UO	UO:0000036	feces	BTO	BTO:0000440		Metronidazole; Ciprofloxacin	Stool sample preparation and processing	patient_042	Ghana	no
University Medical Center Gottingen patient	Homo sapiens	NCBITAXON	NCBITaxon:9606	male	PATO	PATO:0000384	5	year	UO	UO:0000036	feces	BTO	BTO:0000440	Giardia	no	Stool sample preparation and processing	patient_043	Ghana	no
University Medical Center Gottingen patient	Homo sapiens	NCBITAXON	NCBITaxon:9606	female	PATO	PATO:0000383	0.67	year	UO	UO:0000036	feces	BTO	BTO:0000440	Shigella	no	Stool sample preparation and processing	patient_044	Ghana	no
University Medical Center Gottingen patient	Homo sapiens	NCBITAXON	NCBITaxon:9606	female	PATO	PATO:0000383	34	year	UO	UO:0000036	feces	BTO	BTO:0000440		no	Stool sample preparation and processing	patient_045	Ghana	yes
University Medical Center Gottingen patient	Homo sapiens	NCBITAXON	NCBITaxon:9606	female	PATO	PATO:0000383	1.42	year	UO	UO:0000036	feces	BTO	BTO:0000440	malaria; chest infection	no	Stool sample preparation and processing	patient_046	Ghana	yes
University Medical Center Gottingen patient	Homo sapiens	NCBITAXON	NCBITaxon:9606	male	PATO	PATO:0000384	44	year	UO	UO:0000036	feces	BTO	BTO:0000440		no	Stool sample preparation and processing	patient_047	Ghana	yes
University Medical Center Gottingen patient	Homo sapiens	NCBITAXON	NCBITaxon:9606	female	PATO	PATO:0000383	56	year	UO	UO:0000036	feces	BTO	BTO:0000440	chest infection	Amoxicillin in the last 6 months	Stool sample preparation and processing	patient_048	Ghana	yes
University Medical Center Gottingen patient	Homo sapiens	NCBITAXON	NCBITaxon:9606	male	PATO	PATO:0000384	84	year	UO	UO:0000036	feces	BTO	BTO:0000440		Metronidazole; Ampicillin	Stool sample preparation and processing	patient_049	Ghana	yes
University Medical Center Gottingen patient	Homo sapiens	NCBITAXON	NCBITaxon:9606	male	PATO	PATO:0000384	52	year	UO	UO:0000036	feces	BTO	BTO:0000440		Metronidazole in the last 6 months	Stool sample preparation and processing	patient_050	Ghana	no
University Medical Center Gottingen patient	Homo sapiens	NCBITAXON	NCBITaxon:9606	male	PATO	PATO:0000384	78	year	UO	UO:0000036	feces	BTO	BTO:0000440		no	Stool sample preparation and processing	patient_051	Ghana	no
University Medical Center Gottingen patient	Homo sapiens	NCBITAXON	NCBITaxon:9606	female	PATO	PATO:0000383	41	year	UO	UO:0000036	feces	BTO	BTO:0000440		no	Stool sample preparation and processing	patient_052	Ghana	no
University Medical Center Gottingen patient	Homo sapiens	NCBITAXON	NCBITaxon:9606	female	PATO	PATO:0000383	28	year	UO	UO:0000036	feces	BTO	BTO:0000440		no	Stool sample preparation and processing	patient_053	Ghana	no
University Medical Center Gottingen patient	Homo sapiens	NCBITAXON	NCBITaxon:9606	female	PATO	PATO:0000383	72	year	UO	UO:0000036	feces	BTO	BTO:0000440		no	Stool sample preparation and processing	patient_054	Ghana	no
University Medical Center Gottingen patient	Homo sapiens	NCBITAXON	NCBITaxon:9606	female	PATO	PATO:0000383	22	year	UO	UO:0000036	feces	BTO	BTO:0000440	Campylobacter	no	Stool sample preparation and processing	patient_055	Ghana	yes
University Medical Center Gottingen patient	Homo sapiens	NCBITAXON	NCBITaxon:9606	female	PATO	PATO:0000383	40	year	UO	UO:0000036	feces	BTO	BTO:0000440		Metronidazole	Stool sample preparation and processing	patient_056	Ghana	yes
University Medical Center Gottingen patient	Homo sapiens	NCBITAXON	NCBITaxon:9606	female	PATO	PATO:0000383	1.33	year	UO	UO:0000036	feces	BTO	BTO:0000440	malaria; Campylobacter	no	Stool sample preparation and processing	patient_057	Ghana	yes
University Medical Center Gottingen patient	Homo sapiens	NCBITAXON	NCBITaxon:9606	male	PATO	PATO:0000384	3	year	UO	UO:0000036	feces	BTO	BTO:0000440		no	Stool sample preparation and processing	patient_058	Indonesia	no
University Medical Center Gottingen patient	Homo sapiens	NCBITAXON	NCBITaxon:9606	male	PATO	PATO:0000384	13	year	UO	UO:0000036	feces	BTO	BTO:0000440		no	Stool sample preparation and processing	patient_059	Indonesia	no
University Medical Center Gottingen patient	Homo sapiens	NCBITAXON	NCBITaxon:9606	male	PATO	PATO:0000384	65	year	UO	UO:0000036	feces	BTO	BTO:0000440		no	Stool sample preparation and processing	patient_060	Indonesia	no
University Medical Center Gottingen patient	Homo sapiens	NCBITAXON	NCBITaxon:9606	male	PATO	PATO:0000384	12	year	UO	UO:0000036	feces	BTO	BTO:0000440		no	Stool sample preparation and processing	patient_061	Indonesia	yes
University Medical Center Gottingen patient	Homo sapiens	NCBITAXON	NCBITaxon:9606	female	PATO	PATO:0000383	3	year	UO	UO:0000036	feces	BTO	BTO:0000440		no	Stool sample preparation and processing	patient_062	Indonesia	yes
University Medical Center Gottingen patient	Homo sapiens	NCBITAXON	NCBITaxon:9606	female	PATO	PATO:0000383	20	year	UO	UO:0000036	feces	BTO	BTO:0000440		no	Stool sample preparation and processing	patient_063	Indonesia	yes
University Medical Center Gottingen patient	Homo sapiens	NCBITAXON	NCBITaxon:9606	female	PATO	PATO:0000383	56	year	UO	UO:0000036	feces	BTO	BTO:0000440		no	Stool sample preparation and processing	patient_064	Indonesia	yes
University Medical Center Gottingen patient	Homo sapiens	NCBITAXON	NCBITaxon:9606	male	PATO	PATO:0000384	1	year	UO	UO:0000036	feces	BTO	BTO:0000440		no	Stool sample preparation and processing	patient_065	Indonesia	yes
University Medical Center Gottingen patient	Homo sapiens	NCBITAXON	NCBITaxon:9606	female	PATO	PATO:0000383	70	year	UO	UO:0000036	feces	BTO	BTO:0000440		no	Stool sample preparation and processing	patient_066	Indonesia	yes
University Medical Center Gottingen patient	Homo sapiens	NCBITAXON	NCBITaxon:9606	female	PATO	PATO:0000383	26	year	UO	UO:0000036	feces	BTO	BTO:0000440		no	Stool sample preparation and processing	patient_067	Indonesia	yes
University Medical Center Gottingen patient	Homo sapiens	NCBITAXON	NCBITaxon:9606	male	PATO	PATO:0000384	46	year	UO	UO:0000036	feces	BTO	BTO:0000440		no	Stool sample preparation and processing	patient_068	Indonesia	yes
University Medical Center Gottingen patient	Homo sapiens	NCBITAXON	NCBITaxon:9606	female	PATO	PATO:0000383	53	year	UO	UO:0000036	feces	BTO	BTO:0000440		no	Stool sample preparation and processing	patient_069	Indonesia	yes
University Medical Center Gottingen patient	Homo sapiens	NCBITAXON	NCBITaxon:9606	male	PATO	PATO:0000384	44	year	UO	UO:0000036	feces	BTO	BTO:0000440		no	Stool sample preparation and processing	patient_070	Indonesia	no
University Medical Center Gottingen patient	Homo sapiens	NCBITAXON	NCBITaxon:9606	female	PATO	PATO:0000383	0.75	year	UO	UO:0000036	feces	BTO	BTO:0000440		no	Stool sample preparation and processing	patient_071	Indonesia	no
University Medical Center Gottingen patient	Homo sapiens	NCBITAXON	NCBITaxon:9606	female	PATO	PATO:0000383	10	year	UO	UO:0000036	feces	BTO	BTO:0000440		no	Stool sample preparation and processing	patient_072	Indonesia	yes
University Medical Center Gottingen patient	Homo sapiens	NCBITAXON	NCBITaxon:9606	male	PATO	PATO:0000384	0.16	year	UO	UO:0000036	feces	BTO	BTO:0000440		no	Stool sample preparation and processing	patient_073	Indonesia	yes
University Medical Center Gottingen patient	Homo sapiens	NCBITAXON	NCBITaxon:9606	female	PATO	PATO:0000383	11	year	UO	UO:0000036	feces	BTO	BTO:0000440		no	Stool sample preparation and processing	patient_074	Indonesia	no
University Medical Center Gottingen patient	Homo sapiens	NCBITAXON	NCBITaxon:9606	male	PATO	PATO:0000384	100	year	UO	UO:0000036	feces	BTO	BTO:0000440		no	Stool sample preparation and processing	patient_075	Indonesia	no
University Medical Center Gottingen patient	Homo sapiens	NCBITAXON	NCBITaxon:9606	female	PATO	PATO:0000383	85	year	UO	UO:0000036	feces	BTO	BTO:0000440		no	Stool sample preparation and processing	patient_076	Indonesia	no
University Medical Center Gottingen patient	Homo sapiens	NCBITAXON	NCBITaxon:9606	male	PATO	PATO:0000384	67	year	UO	UO:0000036	feces	BTO	BTO:0000440		no	Stool sample preparation and processing	patient_077	Indonesia	yes
University Medical Center Gottingen patient	Homo sapiens	NCBITAXON	NCBITaxon:9606	female	PATO	PATO:0000383	41	year	UO	UO:0000036	feces	BTO	BTO:0000440		no	Stool sample preparation and processing	patient_078	Indonesia	no
University Medical Center Gottingen patient	Homo sapiens	NCBITAXON	NCBITaxon:9606	female	PATO	PATO:0000383	49	year	UO	UO:0000036	feces	BTO	BTO:0000440		no	Stool sample preparation and processing	patient_079	Indonesia	no
