# Supplementary material for: Gut bacterial communities of diarrheic patients with indications of Clostridioides difficile infection
Source: Sci Data. 2017 Oct 17;4:170152. doi: 10.1038/sdata.2017.152 (PMC5644368; doi:10.1038/sdata.2017.152)
Supplement: Supplementary file 1 [file sdata2017152-isa1.zip › a_assay_Daniel.txt]

Sample Name	Protocol REF	Parameter Value[instrument]	Assay Name	Raw Data File	Comment[Data Repository]	Comment[Data Record Accession]	Comment[Data Record URI]	Protocol REF	Derived Data File	Comment[Data Repository]	Comment[Data Record Accession]	Comment[Data Record URI]
patient_001	Nucleic acid extraction and amplification of 16S rRNA genes	Illumina MiSeq	patient_001_sequencing	SRX2363901	NCBI Sequence Read Archive	SRP093596	https://www.ncbi.nlm.nih.gov/sra/?term=SRP093596	16S rRNA gene sequence processing and analyses	doi:10.6084/m9.figshare.c.3877591	figshare	doi:10.6084/m9.figshare.c.3877591	https://doi.org/10.6084/m9.figshare.c.3877591
patient_002	Nucleic acid extraction and amplification of 16S rRNA genes	Illumina MiSeq	patient_002_sequencing	SRX2363900	NCBI Sequence Read Archive	SRP093596	https://www.ncbi.nlm.nih.gov/sra/?term=SRP093596	16S rRNA gene sequence processing and analyses	doi:10.6084/m9.figshare.c.3877591	figshare	doi:10.6084/m9.figshare.c.3877591	https://doi.org/10.6084/m9.figshare.c.3877591
patient_003	Nucleic acid extraction and amplification of 16S rRNA genes	Illumina MiSeq	patient_003_sequencing	SRX2363899	NCBI Sequence Read Archive	SRP093596	https://www.ncbi.nlm.nih.gov/sra/?term=SRP093596	16S rRNA gene sequence processing and analyses	doi:10.6084/m9.figshare.c.3877591	figshare	doi:10.6084/m9.figshare.c.3877591	https://doi.org/10.6084/m9.figshare.c.3877591
patient_004	Nucleic acid extraction and amplification of 16S rRNA genes	Illumina MiSeq	patient_004_sequencing	SRX2363898	NCBI Sequence Read Archive	SRP093596	https://www.ncbi.nlm.nih.gov/sra/?term=SRP093596	16S rRNA gene sequence processing and analyses	doi:10.6084/m9.figshare.c.3877591	figshare	doi:10.6084/m9.figshare.c.3877591	https://doi.org/10.6084/m9.figshare.c.3877591
patient_005	Nucleic acid extraction and amplification of 16S rRNA genes	Illumina MiSeq	patient_005_sequencing	SRX2363897	NCBI Sequence Read Archive	SRP093596	https://www.ncbi.nlm.nih.gov/sra/?term=SRP093596	16S rRNA gene sequence processing and analyses	doi:10.6084/m9.figshare.c.3877591	figshare	doi:10.6084/m9.figshare.c.3877591	https://doi.org/10.6084/m9.figshare.c.3877591
patient_006	Nucleic acid extraction and amplification of 16S rRNA genes	Illumina MiSeq	patient_006_sequencing	SRX2363896	NCBI Sequence Read Archive	SRP093596	https://www.ncbi.nlm.nih.gov/sra/?term=SRP093596	16S rRNA gene sequence processing and analyses	doi:10.6084/m9.figshare.c.3877591	figshare	doi:10.6084/m9.figshare.c.3877591	https://doi.org/10.6084/m9.figshare.c.3877591
patient_007	Nucleic acid extraction and amplification of 16S rRNA genes	Illumina MiSeq	patient_007_sequencing	SRX2363895	NCBI Sequence Read Archive	SRP093596	https://www.ncbi.nlm.nih.gov/sra/?term=SRP093596	16S rRNA gene sequence processing and analyses	doi:10.6084/m9.figshare.c.3877591	figshare	doi:10.6084/m9.figshare.c.3877591	https://doi.org/10.6084/m9.figshare.c.3877591
patient_008	Nucleic acid extraction and amplification of 16S rRNA genes	Illumina MiSeq	patient_008_sequencing	SRX2363894	NCBI Sequence Read Archive	SRP093596	https://www.ncbi.nlm.nih.gov/sra/?term=SRP093596	16S rRNA gene sequence processing and analyses	doi:10.6084/m9.figshare.c.3877591	figshare	doi:10.6084/m9.figshare.c.3877591	https://doi.org/10.6084/m9.figshare.c.3877591
patient_009	Nucleic acid extraction and amplification of 16S rRNA genes	Illumina MiSeq	patient_009_sequencing	SRX2363893	NCBI Sequence Read Archive	SRP093596	https://www.ncbi.nlm.nih.gov/sra/?term=SRP093596	16S rRNA gene sequence processing and analyses	doi:10.6084/m9.figshare.c.3877591	figshare	doi:10.6084/m9.figshare.c.3877591	https://doi.org/10.6084/m9.figshare.c.3877591
patient_010	Nucleic acid extraction and amplification of 16S rRNA genes	Illumina MiSeq	patient_010_sequencing	SRX2363892	NCBI Sequence Read Archive	SRP093596	https://www.ncbi.nlm.nih.gov/sra/?term=SRP093596	16S rRNA gene sequence processing and analyses	doi:10.6084/m9.figshare.c.3877591	figshare	doi:10.6084/m9.figshare.c.3877591	https://doi.org/10.6084/m9.figshare.c.3877591
patient_011	Nucleic acid extraction and amplification of 16S rRNA genes	Illumina MiSeq	patient_011_sequencing	SRX2363891	NCBI Sequence Read Archive	SRP093596	https://www.ncbi.nlm.nih.gov/sra/?term=SRP093596	16S rRNA gene sequence processing and analyses	doi:10.6084/m9.figshare.c.3877591	figshare	doi:10.6084/m9.figshare.c.3877591	https://doi.org/10.6084/m9.figshare.c.3877591
patient_012	Nucleic acid extraction and amplification of 16S rRNA genes	Illumina MiSeq	patient_012_sequencing	SRX2363890	NCBI Sequence Read Archive	SRP093596	https://www.ncbi.nlm.nih.gov/sra/?term=SRP093596	16S rRNA gene sequence processing and analyses	doi:10.6084/m9.figshare.c.3877591	figshare	doi:10.6084/m9.figshare.c.3877591	https://doi.org/10.6084/m9.figshare.c.3877591
patient_013	Nucleic acid extraction and amplification of 16S rRNA genes	Illumina MiSeq	patient_013_sequencing	SRX2363889	NCBI Sequence Read Archive	SRP093596	https://www.ncbi.nlm.nih.gov/sra/?term=SRP093596	16S rRNA gene sequence processing and analyses	doi:10.6084/m9.figshare.c.3877591	figshare	doi:10.6084/m9.figshare.c.3877591	https://doi.org/10.6084/m9.figshare.c.3877591
patient_014	Nucleic acid extraction and amplification of 16S rRNA genes	Illumina MiSeq	patient_014_sequencing	SRX2363888	NCBI Sequence Read Archive	SRP093596	https://www.ncbi.nlm.nih.gov/sra/?term=SRP093596	16S rRNA gene sequence processing and analyses	doi:10.6084/m9.figshare.c.3877591	figshare	doi:10.6084/m9.figshare.c.3877591	https://doi.org/10.6084/m9.figshare.c.3877591
patient_015	Nucleic acid extraction and amplification of 16S rRNA genes	Illumina MiSeq	patient_015_sequencing	SRX2363887	NCBI Sequence Read Archive	SRP093596	https://www.ncbi.nlm.nih.gov/sra/?term=SRP093596	16S rRNA gene sequence processing and analyses	doi:10.6084/m9.figshare.c.3877591	figshare	doi:10.6084/m9.figshare.c.3877591	https://doi.org/10.6084/m9.figshare.c.3877591
patient_016	Nucleic acid extraction and amplification of 16S rRNA genes	Illumina MiSeq	patient_016_sequencing	SRX2363886	NCBI Sequence Read Archive	SRP093596	https://www.ncbi.nlm.nih.gov/sra/?term=SRP093596	16S rRNA gene sequence processing and analyses	doi:10.6084/m9.figshare.c.3877591	figshare	doi:10.6084/m9.figshare.c.3877591	https://doi.org/10.6084/m9.figshare.c.3877591
patient_017	Nucleic acid extraction and amplification of 16S rRNA genes	Illumina MiSeq	patient_017_sequencing	SRX2363885	NCBI Sequence Read Archive	SRP093596	https://www.ncbi.nlm.nih.gov/sra/?term=SRP093596	16S rRNA gene sequence processing and analyses	doi:10.6084/m9.figshare.c.3877591	figshare	doi:10.6084/m9.figshare.c.3877591	https://doi.org/10.6084/m9.figshare.c.3877591
patient_018	Nucleic acid extraction and amplification of 16S rRNA genes	Illumina MiSeq	patient_018_sequencing	SRX2363884	NCBI Sequence Read Archive	SRP093596	https://www.ncbi.nlm.nih.gov/sra/?term=SRP093596	16S rRNA gene sequence processing and analyses	doi:10.6084/m9.figshare.c.3877591	figshare	doi:10.6084/m9.figshare.c.3877591	https://doi.org/10.6084/m9.figshare.c.3877591
patient_019	Nucleic acid extraction and amplification of 16S rRNA genes	Illumina MiSeq	patient_019_sequencing	SRX2363883	NCBI Sequence Read Archive	SRP093596	https://www.ncbi.nlm.nih.gov/sra/?term=SRP093596	16S rRNA gene sequence processing and analyses	doi:10.6084/m9.figshare.c.3877591	figshare	doi:10.6084/m9.figshare.c.3877591	https://doi.org/10.6084/m9.figshare.c.3877591
patient_020	Nucleic acid extraction and amplification of 16S rRNA genes	Illumina MiSeq	patient_020_sequencing	SRX2363882	NCBI Sequence Read Archive	SRP093596	https://www.ncbi.nlm.nih.gov/sra/?term=SRP093596	16S rRNA gene sequence processing and analyses	doi:10.6084/m9.figshare.c.3877591	figshare	doi:10.6084/m9.figshare.c.3877591	https://doi.org/10.6084/m9.figshare.c.3877591
patient_021	Nucleic acid extraction and amplification of 16S rRNA genes	Illumina MiSeq	patient_021_sequencing	SRX2363881	NCBI Sequence Read Archive	SRP093596	https://www.ncbi.nlm.nih.gov/sra/?term=SRP093596	16S rRNA gene sequence processing and analyses	doi:10.6084/m9.figshare.c.3877591	figshare	doi:10.6084/m9.figshare.c.3877591	https://doi.org/10.6084/m9.figshare.c.3877591
patient_022	Nucleic acid extraction and amplification of 16S rRNA genes	Illumina MiSeq	patient_022_sequencing	SRX2363880	NCBI Sequence Read Archive	SRP093596	https://www.ncbi.nlm.nih.gov/sra/?term=SRP093596	16S rRNA gene sequence processing and analyses	doi:10.6084/m9.figshare.c.3877591	figshare	doi:10.6084/m9.figshare.c.3877591	https://doi.org/10.6084/m9.figshare.c.3877591
patient_023	Nucleic acid extraction and amplification of 16S rRNA genes	Illumina MiSeq	patient_023_sequencing	SRX2363879	NCBI Sequence Read Archive	SRP093596	https://www.ncbi.nlm.nih.gov/sra/?term=SRP093596	16S rRNA gene sequence processing and analyses	doi:10.6084/m9.figshare.c.3877591	figshare	doi:10.6084/m9.figshare.c.3877591	https://doi.org/10.6084/m9.figshare.c.3877591
patient_024	Nucleic acid extraction and amplification of 16S rRNA genes	Illumina MiSeq	patient_024_sequencing	SRX2363878	NCBI Sequence Read Archive	SRP093596	https://www.ncbi.nlm.nih.gov/sra/?term=SRP093596	16S rRNA gene sequence processing and analyses	doi:10.6084/m9.figshare.c.3877591	figshare	doi:10.6084/m9.figshare.c.3877591	https://doi.org/10.6084/m9.figshare.c.3877591
patient_025	Nucleic acid extraction and amplification of 16S rRNA genes	Illumina MiSeq	patient_025_sequencing	SRX2363877	NCBI Sequence Read Archive	SRP093596	https://www.ncbi.nlm.nih.gov/sra/?term=SRP093596	16S rRNA gene sequence processing and analyses	doi:10.6084/m9.figshare.c.3877591	figshare	doi:10.6084/m9.figshare.c.3877591	https://doi.org/10.6084/m9.figshare.c.3877591
patient_026	Nucleic acid extraction and amplification of 16S rRNA genes	Illumina MiSeq	patient_026_sequencing	SRX2363876	NCBI Sequence Read Archive	SRP093596	https://www.ncbi.nlm.nih.gov/sra/?term=SRP093596	16S rRNA gene sequence processing and analyses	doi:10.6084/m9.figshare.c.3877591	figshare	doi:10.6084/m9.figshare.c.3877591	https://doi.org/10.6084/m9.figshare.c.3877591
patient_027	Nucleic acid extraction and amplification of 16S rRNA genes	Illumina MiSeq	patient_027_sequencing	SRX2363875	NCBI Sequence Read Archive	SRP093596	https://www.ncbi.nlm.nih.gov/sra/?term=SRP093596	16S rRNA gene sequence processing and analyses	doi:10.6084/m9.figshare.c.3877591	figshare	doi:10.6084/m9.figshare.c.3877591	https://doi.org/10.6084/m9.figshare.c.3877591
patient_028	Nucleic acid extraction and amplification of 16S rRNA genes	Illumina MiSeq	patient_028_sequencing	SRX2363874	NCBI Sequence Read Archive	SRP093596	https://www.ncbi.nlm.nih.gov/sra/?term=SRP093596	16S rRNA gene sequence processing and analyses	doi:10.6084/m9.figshare.c.3877591	figshare	doi:10.6084/m9.figshare.c.3877591	https://doi.org/10.6084/m9.figshare.c.3877591
patient_029	Nucleic acid extraction and amplification of 16S rRNA genes	Illumina MiSeq	patient_029_sequencing	SRX2363873	NCBI Sequence Read Archive	SRP093596	https://www.ncbi.nlm.nih.gov/sra/?term=SRP093596	16S rRNA gene sequence processing and analyses	doi:10.6084/m9.figshare.c.3877591	figshare	doi:10.6084/m9.figshare.c.3877591	https://doi.org/10.6084/m9.figshare.c.3877591
patient_030	Nucleic acid extraction and amplification of 16S rRNA genes	Illumina MiSeq	patient_030_sequencing	SRX2363872	NCBI Sequence Read Archive	SRP093596	https://www.ncbi.nlm.nih.gov/sra/?term=SRP093596	16S rRNA gene sequence processing and analyses	doi:10.6084/m9.figshare.c.3877591	figshare	doi:10.6084/m9.figshare.c.3877591	https://doi.org/10.6084/m9.figshare.c.3877591
patient_031	Nucleic acid extraction and amplification of 16S rRNA genes	Illumina MiSeq	patient_031_sequencing	SRX2363871	NCBI Sequence Read Archive	SRP093596	https://www.ncbi.nlm.nih.gov/sra/?term=SRP093596	16S rRNA gene sequence processing and analyses	doi:10.6084/m9.figshare.c.3877591	figshare	doi:10.6084/m9.figshare.c.3877591	https://doi.org/10.6084/m9.figshare.c.3877591
patient_032	Nucleic acid extraction and amplification of 16S rRNA genes	Illumina MiSeq	patient_032_sequencing	SRX2363870	NCBI Sequence Read Archive	SRP093596	https://www.ncbi.nlm.nih.gov/sra/?term=SRP093596	16S rRNA gene sequence processing and analyses	doi:10.6084/m9.figshare.c.3877591	figshare	doi:10.6084/m9.figshare.c.3877591	https://doi.org/10.6084/m9.figshare.c.3877591
patient_033	Nucleic acid extraction and amplification of 16S rRNA genes	Illumina MiSeq	patient_033_sequencing	SRX2363869	NCBI Sequence Read Archive	SRP093596	https://www.ncbi.nlm.nih.gov/sra/?term=SRP093596	16S rRNA gene sequence processing and analyses	doi:10.6084/m9.figshare.c.3877591	figshare	doi:10.6084/m9.figshare.c.3877591	https://doi.org/10.6084/m9.figshare.c.3877591
patient_034	Nucleic acid extraction and amplification of 16S rRNA genes	Illumina MiSeq	patient_034_sequencing	SRX2363868	NCBI Sequence Read Archive	SRP093596	https://www.ncbi.nlm.nih.gov/sra/?term=SRP093596	16S rRNA gene sequence processing and analyses	doi:10.6084/m9.figshare.c.3877591	figshare	doi:10.6084/m9.figshare.c.3877591	https://doi.org/10.6084/m9.figshare.c.3877591
patient_035	Nucleic acid extraction and amplification of 16S rRNA genes	Illumina MiSeq	patient_035_sequencing	SRX2363867	NCBI Sequence Read Archive	SRP093596	https://www.ncbi.nlm.nih.gov/sra/?term=SRP093596	16S rRNA gene sequence processing and analyses	doi:10.6084/m9.figshare.c.3877591	figshare	doi:10.6084/m9.figshare.c.3877591	https://doi.org/10.6084/m9.figshare.c.3877591
patient_036	Nucleic acid extraction and amplification of 16S rRNA genes	Illumina MiSeq	patient_036_sequencing	SRX2363866	NCBI Sequence Read Archive	SRP093596	https://www.ncbi.nlm.nih.gov/sra/?term=SRP093596	16S rRNA gene sequence processing and analyses	doi:10.6084/m9.figshare.c.3877591	figshare	doi:10.6084/m9.figshare.c.3877591	https://doi.org/10.6084/m9.figshare.c.3877591
patient_037	Nucleic acid extraction and amplification of 16S rRNA genes	Illumina MiSeq	patient_037_sequencing	SRX2363865	NCBI Sequence Read Archive	SRP093596	https://www.ncbi.nlm.nih.gov/sra/?term=SRP093596	16S rRNA gene sequence processing and analyses	doi:10.6084/m9.figshare.c.3877591	figshare	doi:10.6084/m9.figshare.c.3877591	https://doi.org/10.6084/m9.figshare.c.3877591
patient_038	Nucleic acid extraction and amplification of 16S rRNA genes	Illumina MiSeq	patient_038_sequencing	SRX2363864	NCBI Sequence Read Archive	SRP093596	https://www.ncbi.nlm.nih.gov/sra/?term=SRP093596	16S rRNA gene sequence processing and analyses	doi:10.6084/m9.figshare.c.3877591	figshare	doi:10.6084/m9.figshare.c.3877591	https://doi.org/10.6084/m9.figshare.c.3877591
patient_039	Nucleic acid extraction and amplification of 16S rRNA genes	Illumina MiSeq	patient_039_sequencing	SRX2363863	NCBI Sequence Read Archive	SRP093596	https://www.ncbi.nlm.nih.gov/sra/?term=SRP093596	16S rRNA gene sequence processing and analyses	doi:10.6084/m9.figshare.c.3877591	figshare	doi:10.6084/m9.figshare.c.3877591	https://doi.org/10.6084/m9.figshare.c.3877591
patient_040	Nucleic acid extraction and amplification of 16S rRNA genes	Illumina MiSeq	patient_040_sequencing	SRX2363862	NCBI Sequence Read Archive	SRP093596	https://www.ncbi.nlm.nih.gov/sra/?term=SRP093596	16S rRNA gene sequence processing and analyses	doi:10.6084/m9.figshare.c.3877591	figshare	doi:10.6084/m9.figshare.c.3877591	https://doi.org/10.6084/m9.figshare.c.3877591
patient_041	Nucleic acid extraction and amplification of 16S rRNA genes	Illumina MiSeq	patient_041_sequencing	SRX2363861	NCBI Sequence Read Archive	SRP093596	https://www.ncbi.nlm.nih.gov/sra/?term=SRP093596	16S rRNA gene sequence processing and analyses	doi:10.6084/m9.figshare.c.3877591	figshare	doi:10.6084/m9.figshare.c.3877591	https://doi.org/10.6084/m9.figshare.c.3877591
patient_042	Nucleic acid extraction and amplification of 16S rRNA genes	Illumina MiSeq	patient_042_sequencing	SRX2363860	NCBI Sequence Read Archive	SRP093596	https://www.ncbi.nlm.nih.gov/sra/?term=SRP093596	16S rRNA gene sequence processing and analyses	doi:10.6084/m9.figshare.c.3877591	figshare	doi:10.6084/m9.figshare.c.3877591	https://doi.org/10.6084/m9.figshare.c.3877591
patient_043	Nucleic acid extraction and amplification of 16S rRNA genes	Illumina MiSeq	patient_043_sequencing	SRX2363859	NCBI Sequence Read Archive	SRP093596	https://www.ncbi.nlm.nih.gov/sra/?term=SRP093596	16S rRNA gene sequence processing and analyses	doi:10.6084/m9.figshare.c.3877591	figshare	doi:10.6084/m9.figshare.c.3877591	https://doi.org/10.6084/m9.figshare.c.3877591
patient_044	Nucleic acid extraction and amplification of 16S rRNA genes	Illumina MiSeq	patient_044_sequencing	SRX2363858	NCBI Sequence Read Archive	SRP093596	https://www.ncbi.nlm.nih.gov/sra/?term=SRP093596	16S rRNA gene sequence processing and analyses	doi:10.6084/m9.figshare.c.3877591	figshare	doi:10.6084/m9.figshare.c.3877591	https://doi.org/10.6084/m9.figshare.c.3877591
patient_045	Nucleic acid extraction and amplification of 16S rRNA genes	Illumina MiSeq	patient_045_sequencing	SRX2363857	NCBI Sequence Read Archive	SRP093596	https://www.ncbi.nlm.nih.gov/sra/?term=SRP093596	16S rRNA gene sequence processing and analyses	doi:10.6084/m9.figshare.c.3877591	figshare	doi:10.6084/m9.figshare.c.3877591	https://doi.org/10.6084/m9.figshare.c.3877591
patient_046	Nucleic acid extraction and amplification of 16S rRNA genes	Illumina MiSeq	patient_046_sequencing	SRX2363856	NCBI Sequence Read Archive	SRP093596	https://www.ncbi.nlm.nih.gov/sra/?term=SRP093596	16S rRNA gene sequence processing and analyses	doi:10.6084/m9.figshare.c.3877591	figshare	doi:10.6084/m9.figshare.c.3877591	https://doi.org/10.6084/m9.figshare.c.3877591
patient_047	Nucleic acid extraction and amplification of 16S rRNA genes	Illumina MiSeq	patient_047_sequencing	SRX2363855	NCBI Sequence Read Archive	SRP093596	https://www.ncbi.nlm.nih.gov/sra/?term=SRP093596	16S rRNA gene sequence processing and analyses	doi:10.6084/m9.figshare.c.3877591	figshare	doi:10.6084/m9.figshare.c.3877591	https://doi.org/10.6084/m9.figshare.c.3877591
patient_048	Nucleic acid extraction and amplification of 16S rRNA genes	Illumina MiSeq	patient_048_sequencing	SRX2363854	NCBI Sequence Read Archive	SRP093596	https://www.ncbi.nlm.nih.gov/sra/?term=SRP093596	16S rRNA gene sequence processing and analyses	doi:10.6084/m9.figshare.c.3877591	figshare	doi:10.6084/m9.figshare.c.3877591	https://doi.org/10.6084/m9.figshare.c.3877591
patient_049	Nucleic acid extraction and amplification of 16S rRNA genes	Illumina MiSeq	patient_049_sequencing	SRX2363853	NCBI Sequence Read Archive	SRP093596	https://www.ncbi.nlm.nih.gov/sra/?term=SRP093596	16S rRNA gene sequence processing and analyses	doi:10.6084/m9.figshare.c.3877591	figshare	doi:10.6084/m9.figshare.c.3877591	https://doi.org/10.6084/m9.figshare.c.3877591
patient_050	Nucleic acid extraction and amplification of 16S rRNA genes	Illumina MiSeq	patient_050_sequencing	SRX2363852	NCBI Sequence Read Archive	SRP093596	https://www.ncbi.nlm.nih.gov/sra/?term=SRP093596	16S rRNA gene sequence processing and analyses	doi:10.6084/m9.figshare.c.3877591	figshare	doi:10.6084/m9.figshare.c.3877591	https://doi.org/10.6084/m9.figshare.c.3877591
patient_051	Nucleic acid extraction and amplification of 16S rRNA genes	Illumina MiSeq	patient_051_sequencing	SRX2363851	NCBI Sequence Read Archive	SRP093596	https://www.ncbi.nlm.nih.gov/sra/?term=SRP093596	16S rRNA gene sequence processing and analyses	doi:10.6084/m9.figshare.c.3877591	figshare	doi:10.6084/m9.figshare.c.3877591	https://doi.org/10.6084/m9.figshare.c.3877591
patient_052	Nucleic acid extraction and amplification of 16S rRNA genes	Illumina MiSeq	patient_052_sequencing	SRX2363850	NCBI Sequence Read Archive	SRP093596	https://www.ncbi.nlm.nih.gov/sra/?term=SRP093596	16S rRNA gene sequence processing and analyses	doi:10.6084/m9.figshare.c.3877591	figshare	doi:10.6084/m9.figshare.c.3877591	https://doi.org/10.6084/m9.figshare.c.3877591
patient_053	Nucleic acid extraction and amplification of 16S rRNA genes	Illumina MiSeq	patient_053_sequencing	SRX2363849	NCBI Sequence Read Archive	SRP093596	https://www.ncbi.nlm.nih.gov/sra/?term=SRP093596	16S rRNA gene sequence processing and analyses	doi:10.6084/m9.figshare.c.3877591	figshare	doi:10.6084/m9.figshare.c.3877591	https://doi.org/10.6084/m9.figshare.c.3877591
patient_054	Nucleic acid extraction and amplification of 16S rRNA genes	Illumina MiSeq	patient_054_sequencing	SRX2363848	NCBI Sequence Read Archive	SRP093596	https://www.ncbi.nlm.nih.gov/sra/?term=SRP093596	16S rRNA gene sequence processing and analyses	doi:10.6084/m9.figshare.c.3877591	figshare	doi:10.6084/m9.figshare.c.3877591	https://doi.org/10.6084/m9.figshare.c.3877591
patient_055	Nucleic acid extraction and amplification of 16S rRNA genes	Illumina MiSeq	patient_055_sequencing	SRX2363847	NCBI Sequence Read Archive	SRP093596	https://www.ncbi.nlm.nih.gov/sra/?term=SRP093596	16S rRNA gene sequence processing and analyses	doi:10.6084/m9.figshare.c.3877591	figshare	doi:10.6084/m9.figshare.c.3877591	https://doi.org/10.6084/m9.figshare.c.3877591
patient_056	Nucleic acid extraction and amplification of 16S rRNA genes	Illumina MiSeq	patient_056_sequencing	SRX2363846	NCBI Sequence Read Archive	SRP093596	https://www.ncbi.nlm.nih.gov/sra/?term=SRP093596	16S rRNA gene sequence processing and analyses	doi:10.6084/m9.figshare.c.3877591	figshare	doi:10.6084/m9.figshare.c.3877591	https://doi.org/10.6084/m9.figshare.c.3877591
patient_057	Nucleic acid extraction and amplification of 16S rRNA genes	Illumina MiSeq	patient_057_sequencing	SRX2363845	NCBI Sequence Read Archive	SRP093596	https://www.ncbi.nlm.nih.gov/sra/?term=SRP093596	16S rRNA gene sequence processing and analyses	doi:10.6084/m9.figshare.c.3877591	figshare	doi:10.6084/m9.figshare.c.3877591	https://doi.org/10.6084/m9.figshare.c.3877591
patient_058	Nucleic acid extraction and amplification of 16S rRNA genes	Illumina MiSeq	patient_058_sequencing	SRX2363844	NCBI Sequence Read Archive	SRP093596	https://www.ncbi.nlm.nih.gov/sra/?term=SRP093596	16S rRNA gene sequence processing and analyses	doi:10.6084/m9.figshare.c.3877591	figshare	doi:10.6084/m9.figshare.c.3877591	https://doi.org/10.6084/m9.figshare.c.3877591
patient_059	Nucleic acid extraction and amplification of 16S rRNA genes	Illumina MiSeq	patient_059_sequencing	SRX2363843	NCBI Sequence Read Archive	SRP093596	https://www.ncbi.nlm.nih.gov/sra/?term=SRP093596	16S rRNA gene sequence processing and analyses	doi:10.6084/m9.figshare.c.3877591	figshare	doi:10.6084/m9.figshare.c.3877591	https://doi.org/10.6084/m9.figshare.c.3877591
patient_060	Nucleic acid extraction and amplification of 16S rRNA genes	Illumina MiSeq	patient_060_sequencing	SRX2363842	NCBI Sequence Read Archive	SRP093596	https://www.ncbi.nlm.nih.gov/sra/?term=SRP093596	16S rRNA gene sequence processing and analyses	doi:10.6084/m9.figshare.c.3877591	figshare	doi:10.6084/m9.figshare.c.3877591	https://doi.org/10.6084/m9.figshare.c.3877591
patient_061	Nucleic acid extraction and amplification of 16S rRNA genes	Illumina MiSeq	patient_061_sequencing	SRX2363841	NCBI Sequence Read Archive	SRP093596	https://www.ncbi.nlm.nih.gov/sra/?term=SRP093596	16S rRNA gene sequence processing and analyses	doi:10.6084/m9.figshare.c.3877591	figshare	doi:10.6084/m9.figshare.c.3877591	https://doi.org/10.6084/m9.figshare.c.3877591
patient_062	Nucleic acid extraction and amplification of 16S rRNA genes	Illumina MiSeq	patient_062_sequencing	SRX2363840	NCBI Sequence Read Archive	SRP093596	https://www.ncbi.nlm.nih.gov/sra/?term=SRP093596	16S rRNA gene sequence processing and analyses	doi:10.6084/m9.figshare.c.3877591	figshare	doi:10.6084/m9.figshare.c.3877591	https://doi.org/10.6084/m9.figshare.c.3877591
patient_063	Nucleic acid extraction and amplification of 16S rRNA genes	Illumina MiSeq	patient_063_sequencing	SRX2363839	NCBI Sequence Read Archive	SRP093596	https://www.ncbi.nlm.nih.gov/sra/?term=SRP093596	16S rRNA gene sequence processing and analyses	doi:10.6084/m9.figshare.c.3877591	figshare	doi:10.6084/m9.figshare.c.3877591	https://doi.org/10.6084/m9.figshare.c.3877591
patient_064	Nucleic acid extraction and amplification of 16S rRNA genes	Illumina MiSeq	patient_064_sequencing	SRX2363838	NCBI Sequence Read Archive	SRP093596	https://www.ncbi.nlm.nih.gov/sra/?term=SRP093596	16S rRNA gene sequence processing and analyses	doi:10.6084/m9.figshare.c.3877591	figshare	doi:10.6084/m9.figshare.c.3877591	https://doi.org/10.6084/m9.figshare.c.3877591
patient_065	Nucleic acid extraction and amplification of 16S rRNA genes	Illumina MiSeq	patient_065_sequencing	SRX2363837	NCBI Sequence Read Archive	SRP093596	https://www.ncbi.nlm.nih.gov/sra/?term=SRP093596	16S rRNA gene sequence processing and analyses	doi:10.6084/m9.figshare.c.3877591	figshare	doi:10.6084/m9.figshare.c.3877591	https://doi.org/10.6084/m9.figshare.c.3877591
patient_066	Nucleic acid extraction and amplification of 16S rRNA genes	Illumina MiSeq	patient_066_sequencing	SRX2363836	NCBI Sequence Read Archive	SRP093596	https://www.ncbi.nlm.nih.gov/sra/?term=SRP093596	16S rRNA gene sequence processing and analyses	doi:10.6084/m9.figshare.c.3877591	figshare	doi:10.6084/m9.figshare.c.3877591	https://doi.org/10.6084/m9.figshare.c.3877591
patient_067	Nucleic acid extraction and amplification of 16S rRNA genes	Illumina MiSeq	patient_067_sequencing	SRX2363835	NCBI Sequence Read Archive	SRP093596	https://www.ncbi.nlm.nih.gov/sra/?term=SRP093596	16S rRNA gene sequence processing and analyses	doi:10.6084/m9.figshare.c.3877591	figshare	doi:10.6084/m9.figshare.c.3877591	https://doi.org/10.6084/m9.figshare.c.3877591
patient_068	Nucleic acid extraction and amplification of 16S rRNA genes	Illumina MiSeq	patient_068_sequencing	SRX2363834	NCBI Sequence Read Archive	SRP093596	https://www.ncbi.nlm.nih.gov/sra/?term=SRP093596	16S rRNA gene sequence processing and analyses	doi:10.6084/m9.figshare.c.3877591	figshare	doi:10.6084/m9.figshare.c.3877591	https://doi.org/10.6084/m9.figshare.c.3877591
patient_069	Nucleic acid extraction and amplification of 16S rRNA genes	Illumina MiSeq	patient_069_sequencing	SRX2363833	NCBI Sequence Read Archive	SRP093596	https://www.ncbi.nlm.nih.gov/sra/?term=SRP093596	16S rRNA gene sequence processing and analyses	doi:10.6084/m9.figshare.c.3877591	figshare	doi:10.6084/m9.figshare.c.3877591	https://doi.org/10.6084/m9.figshare.c.3877591
patient_070	Nucleic acid extraction and amplification of 16S rRNA genes	Illumina MiSeq	patient_070_sequencing	SRX2363832	NCBI Sequence Read Archive	SRP093596	https://www.ncbi.nlm.nih.gov/sra/?term=SRP093596	16S rRNA gene sequence processing and analyses	doi:10.6084/m9.figshare.c.3877591	figshare	doi:10.6084/m9.figshare.c.3877591	https://doi.org/10.6084/m9.figshare.c.3877591
patient_071	Nucleic acid extraction and amplification of 16S rRNA genes	Illumina MiSeq	patient_071_sequencing	SRX2363831	NCBI Sequence Read Archive	SRP093596	https://www.ncbi.nlm.nih.gov/sra/?term=SRP093596	16S rRNA gene sequence processing and analyses	doi:10.6084/m9.figshare.c.3877591	figshare	doi:10.6084/m9.figshare.c.3877591	https://doi.org/10.6084/m9.figshare.c.3877591
patient_072	Nucleic acid extraction and amplification of 16S rRNA genes	Illumina MiSeq	patient_072_sequencing	SRX2363830	NCBI Sequence Read Archive	SRP093596	https://www.ncbi.nlm.nih.gov/sra/?term=SRP093596	16S rRNA gene sequence processing and analyses	doi:10.6084/m9.figshare.c.3877591	figshare	doi:10.6084/m9.figshare.c.3877591	https://doi.org/10.6084/m9.figshare.c.3877591
patient_073	Nucleic acid extraction and amplification of 16S rRNA genes	Illumina MiSeq	patient_073_sequencing	SRX2363829	NCBI Sequence Read Archive	SRP093596	https://www.ncbi.nlm.nih.gov/sra/?term=SRP093596	16S rRNA gene sequence processing and analyses	doi:10.6084/m9.figshare.c.3877591	figshare	doi:10.6084/m9.figshare.c.3877591	https://doi.org/10.6084/m9.figshare.c.3877591
patient_074	Nucleic acid extraction and amplification of 16S rRNA genes	Illumina MiSeq	patient_074_sequencing	SRX2363828	NCBI Sequence Read Archive	SRP093596	https://www.ncbi.nlm.nih.gov/sra/?term=SRP093596	16S rRNA gene sequence processing and analyses	doi:10.6084/m9.figshare.c.3877591	figshare	doi:10.6084/m9.figshare.c.3877591	https://doi.org/10.6084/m9.figshare.c.3877591
patient_075	Nucleic acid extraction and amplification of 16S rRNA genes	Illumina MiSeq	patient_075_sequencing	SRX2363827	NCBI Sequence Read Archive	SRP093596	https://www.ncbi.nlm.nih.gov/sra/?term=SRP093596	16S rRNA gene sequence processing and analyses	doi:10.6084/m9.figshare.c.3877591	figshare	doi:10.6084/m9.figshare.c.3877591	https://doi.org/10.6084/m9.figshare.c.3877591
patient_076	Nucleic acid extraction and amplification of 16S rRNA genes	Illumina MiSeq	patient_076_sequencing	SRX2363826	NCBI Sequence Read Archive	SRP093596	https://www.ncbi.nlm.nih.gov/sra/?term=SRP093596	16S rRNA gene sequence processing and analyses	doi:10.6084/m9.figshare.c.3877591	figshare	doi:10.6084/m9.figshare.c.3877591	https://doi.org/10.6084/m9.figshare.c.3877591
patient_077	Nucleic acid extraction and amplification of 16S rRNA genes	Illumina MiSeq	patient_077_sequencing	SRX2363825	NCBI Sequence Read Archive	SRP093596	https://www.ncbi.nlm.nih.gov/sra/?term=SRP093596	16S rRNA gene sequence processing and analyses	doi:10.6084/m9.figshare.c.3877591	figshare	doi:10.6084/m9.figshare.c.3877591	https://doi.org/10.6084/m9.figshare.c.3877591
patient_078	Nucleic acid extraction and amplification of 16S rRNA genes	Illumina MiSeq	patient_078_sequencing	SRX2363824	NCBI Sequence Read Archive	SRP093596	https://www.ncbi.nlm.nih.gov/sra/?term=SRP093596	16S rRNA gene sequence processing and analyses	doi:10.6084/m9.figshare.c.3877591	figshare	doi:10.6084/m9.figshare.c.3877591	https://doi.org/10.6084/m9.figshare.c.3877591
patient_079	Nucleic acid extraction and amplification of 16S rRNA genes	Illumina MiSeq	patient_079_sequencing	SRX2363823	NCBI Sequence Read Archive	SRP093596	https://www.ncbi.nlm.nih.gov/sra/?term=SRP093596	16S rRNA gene sequence processing and analyses	doi:10.6084/m9.figshare.c.3877591	figshare	doi:10.6084/m9.figshare.c.3877591	https://doi.org/10.6084/m9.figshare.c.3877591
